# Supplementary material for: Exploring the topology and dynamic growth properties of co-invention networks and technology fields
Source: PLoS One. 2021 Sep 2;16(9):e0256956. doi: 10.1371/journal.pone.0256956 (PMC8412278; doi:10.1371/journal.pone.0256956)
Supplement: S1 Data — (ZIP) [file pone.0256956.s001.zip]

Archive with 14 entries (14 files):
- Paper analysis.R
- full2007.rdata
- full2008.rdata
- full2009.rdata
- full2010.rdata
- full2011.rdata
- full2012.rdata
- full2013.rdata
- full2014.rdata
- full2015.rdata
- full2016.rdata
- full2017.rdata
- full2018.rdata
- full2019.rdata
